# Supplementary material for: Testing the Resilience, Physiological Plasticity and Mechanisms Underlying Upper Temperature Limits of Antarctic Marine Ectotherms
Source: Biology (Basel). 2024 Mar 29;13(4):224. doi: 10.3390/biology13040224 (PMC11047991; doi:10.3390/biology13040224)
Supplement: Supplementary file 1 [file biology-13-00224-s001.zip]

Archive with 1 entries (1 files):
- biology-2924231-supplementary.pdf
